# Supplementary material for: Identification of a New Theca/Interstitial Cell-Specific Gene and Its Biological Role in Growth of Mouse Ovarian Follicles at the Gonadotropin-Independent Stage
Source: Front Endocrinol (Lausanne). 2019 Aug 14;10:553. doi: 10.3389/fendo.2019.00553 (PMC6702446; doi:10.3389/fendo.2019.00553)
Supplement: Supplementary file 1 [file Table_1.XLS]

## Sheet: Sheet1
	Supplemental data 1. List of primers for real-time PCR.
	GenBank No.	Gene name	Forward primer	Reverse primer
	NM_007393	Mus musculus actin, beta (Actb), mRNA	CCGTGAAAAGATGACCCAGATC	CACAGCCTGGATGGCTACGT
	NM_007743	Mus musculus collagen, type I, alpha 2 (Col1a2), mRNA	GCATCCGAGGTGACAAAGGAGA	CACCATGTAGGCCAGCAAGACC
	NM_009930	Mus musculus collagen, type III, alpha 1 (Col3a1), mRNA	GAAAACCAGGAGCCAGTGGCCATA	ACCATCTGATCCAGGGTTTCCATCC
	NM_008524	Mus musculus lumican (Lum), mRNA	CAAGAGAGTAAGGTCACAGAGGAC	TTGGCCACTGACACTACCGA
	NM_007925	Mus musculus elastin (Eln), mRNA	CCAAATATGGTGCTGCTGGCCTT	CACCACCACCTGGATAAATGGG
	NM_010917	Mus musculus nidogen 1 (Nid1), mRNA	TGGACACTATGTACCCACCCAG	ACTGTACTCAGACACGGGGGC
	NM_010233	Mus musculus fibronectin 1 (Fn1), transcript variant 1, mRNA	GAGCCCTTACAGTTCCAAGTTCC	CAACCTCTTCCCGAACCTTGTG
	NM_009382	Mus musculus thymus cell antigen 1, theta (Thy1), mRNA	TGCTCTCAGTCTTGCAGGTG	CAGGCTGAACTCATGCTGGA
	NM_018782	Mus musculus calcitonin receptor-like (Calcrl), mRNA	TTGCTGGATCAGCTCAGACAC	TCAACTTGGTGATGAGAACACG
	NM_011058	Mus musculus platelet derived growth factor receptor, alpha polypeptide (Pdgfra), transcript variant 1, mRNA	GGGTTTTGAGCCCATTACTGTTG	CATAGCTCCTGAGACCTTCTCCTTC
	NM_007472	Mus musculus aquaporin 1 (Aqp1), mRNA	ACCTGCTGGCGATTGACTAC	CAGTGGTTTGAGAAGTTGCGG
	NM_025711	Mus musculus asporin (Aspn), transcript variant 1, mRNA	AACAACGGGATAGAACCAGGG	TTGGTGGTAGGCCTTTTGGAA
	NM_009868	Mus musculus cadherin 5 (Cdh5), mRNA	TAGGGAAAGAGTCCATTGTGCAG	AGATCTGTACTACCAGCTTGCCC
