# Supplementary material for: Identification of a New Theca/Interstitial Cell-Specific Gene and Its Biological Role in Growth of Mouse Ovarian Follicles at the Gonadotropin-Independent Stage
Source: Front Endocrinol (Lausanne). 2019 Aug 14;10:553. doi: 10.3389/fendo.2019.00553 (PMC6702446; doi:10.3389/fendo.2019.00553)
Supplement: Supplementary file 2 [file Table_2.xls]

## Sheet: Sheet1
	Supplemental Table 2. Sequences of RNA probes and gene specific primers used for the preparation of probes.
	GenBank No.	Gene name	Forward primer	Reverse primer	Sequences of probes
	NM_010917	Mus musculus nidogen 1, mRNA (Nid1)	AGGTTCCCAGCAGACTTGTG	TAAACTCGCCCCCAGTGATG	nt 1246-1643
	NM_025711	Mus musculus asporin, transcript variant 1, mRNA (Aspn)	TCTGACAAGGTTGGACTTGTA	GAGCATAAAGTGAAGTGAGTCC	nt 267-668
